# Supplementary material for: Aspartames Alter Pharmacokinetics Parameters of Erlotinib and Gefitinib and Elevate Liver Enzymes in Wistar Rats
Source: Pharmaceuticals (Basel). 2022 Nov 14;15(11):1400. doi: 10.3390/ph15111400 (PMC9699004; doi:10.3390/ph15111400)
Supplement: Supplementary file 1 [file pharmaceuticals-15-01400-s001.zip]

Archive with 1 entries (1 files):
- pharmaceuticals-1898118-supplementary.pdf
